# Supplementary material for: Bioelectrical Impedance Analysis as a Non-Invasive Approach to Estimate In Vivo Body Composition in Rabbit Does Across Physiological Stages
Source: Animals (Basel). 2025 Dec 15;15(24):3611. doi: 10.3390/ani15243611 (PMC12729742; doi:10.3390/ani15243611)
Supplement: Supplementary file 1 [file animals-15-03611-s001.zip]

Archive with 1 entries (1 files):
- animals-3983657-supplementary.pdf
